# Supplementary material for: SARS-CoV-2 m-RNA Vaccine Response in Immunocompromised Patients: A Monocentric Study Comparing Cancer, People Living with HIV, Hematopoietic Stem Cell Transplant Patients and Lung Transplant Recipients
Source: Vaccines (Basel). 2023 Jul 26;11(8):1284. doi: 10.3390/vaccines11081284 (PMC10459936; doi:10.3390/vaccines11081284)
Supplement: Supplementary file 1 [file vaccines-11-01284-s001.zip]

Archive with 1 entries (1 files):
- vaccines-2460937-supplementary.pdf
